# Supplementary material for: Not Just a Pathogen? Description of a Plant-Beneficial Pseudomonas syringae Strain
Source: Front Microbiol. 2019 Jun 21;10:1409. doi: 10.3389/fmicb.2019.01409 (PMC6598456; doi:10.3389/fmicb.2019.01409)
Supplement: Supplementary file 3 [file Table_1.xlsx]

## Sheet: Table S1
Species	Strain	Accession Number
		RpoD/GyrB	mboE	Genome
Pseudomonas aeruginosa	DK2	CP003149
Pseudomonas aeruginosa	M18	CP002496
Pseudomonas aeruginosa	PA7	CP000744
Pseudomonas aeruginosa	PAO1	AE004091
Pseudomonas fluorescens	A506	CP003041
Pseudomonas fluorescens	F113	CP003150
Pseudomonas fluorescens	Pf0-1	CP000094
Pseudomonas fluorescens	PICF7	CP005975
Pseudomonas putida	F1	CP000712
Pseudomonas putida	KT2440	AE015451
Pseudomonas putida	S12	CP009974
Pseudomonas putida	W619	CP000949
Pseudomonas savastanoi	1448A	CP000058		CP000058
Pseudomonas savastanoi	NCPPB3335	CP008742
Pseudomonas syringae	ATCC10859	CP013183		CP013183
Pseudomonas syringae	B301D			CP005969
Pseudomonas syringae	B64	CM001763	CM001763
Pseudomonas syringae	B728a	CP000075		CP000075
Pseudomonas syringae	CC1557			CP007015
Pseudomonas syringae	CFBP3388		JX878402
Pseudomonas syringae	DC3000	AE016853		AE016853
Pseudomonas syringae	HS191	CP006256	CP006256	CP006256
Pseudomonas syringae	ICMP18708	CP012179		CP012179
Pseudomonas syringae	ICMP18884	CP011972		CP011972
Pseudomonas syringae	ICMP9617	CM002753
Pseudomonas syringae	Lapsa (ICMP3947)		LJQQ01000047
Pseudomonas syringae	SM		CM001986
Pseudomonas syringae	UMAF0158	CP005970	JQ409468	CP005970
Pseudomonas syringae	UMAF0167		JX878400
Table reporting the organisms considered for the pangenome analysis, and the nucleotide or protein sequences used for the phylogenetic analyses. First column reports the organism species, second column reports the strain. NCBI accession numbers for the nucleotide sequences of genes RpoD and GyrB, for the protein sequence of the MboE gene product, and of the whole genomes used for the pangenome an…

## Sheet: Table S2
Genes in other analyzed genomes, and not in strain 260-02
Gene function	Gene name/code		A	B	C	D	E	F	G	H	I	J
Acetoin catabolism regulatory protein	group_5916	acoR						DC3000_03876		ICMP_18708_03947	ICMP_18884_03949
Acetylornithine aminotransferase	group_7227	argD_1	1448A_02651
Acyl-homoserine lactone acylase PvdQ precursor	group_5601	pvdQ					CC1557_01853	DC3000_02232		ICMP_18708_02612	ICMP_18884_02615
Acyl-homoserine-lactone synthase	group_15368	esaI	1448A_01711					DC3000_04014
Antitoxin MazE		mazE	1448A_05654
Arginine/ornithine antiporter		arcD				B728a_02789
ATP-dependent RNA helicase HrpB	group_15708	hrpB_2						DC3000_04922
Autoinducer 1 sensor kinase/phosphatase LuxN	group_14939	luxN						DC3000_02804		ICMP_18708_03252	ICMP_18884_03254
Autoinducer 2 sensor kinase/phosphatase LuxQ	group_14940	luxQ_3						DC3000_02805		ICMP_18708_03251	ICMP_18884_03253
Autoinducer 2 sensor kinase/phosphatase LuxQ		luxQ_4						DC3000_02290		ICMP_18708_03787	ICMP_18884_03789
Autoinducer 2 sensor kinase/phosphatase LuxQ	group_12149	luxQ_1					CC1557_01816
Autoinducer 2 sensor kinase/phosphatase LuxQ	group_12180	luxQ_2					CC1557_01906
Avirulence protein B	group_4804	avrB		ATCC_10859_01245		B728a_01258
Avirulence protein B		avrB_1	1448A_00838
Avirulence protein B		avrB_2	1448A_03215
Avirulence protein B		avrB_3	1448A_05634
AvrPphF-ORF-2	group_6167									ICMP_18708_00743	ICMP_18884_00744
AvrPphF-ORF-2	group_6168									ICMP_18708_00765	ICMP_18884_00766
Bacterial regulatory proteins, luxR family	group_7014		1448A_02278	ATCC_10859_02121					HS191_03082			UMAF0158_00232
Bacterial regulatory proteins, luxR family	group_10477				B301D_02639	B728a_02704
Bacterial regulatory proteins, luxR family	group_10480				B301D_02645	B728a_02710
Bacterial regulatory proteins, luxR family	group_9799			ATCC_10859_02618					HS191_02596
Bacterial regulatory proteins, luxR family	group_9803			ATCC_10859_02626					HS191_02588
Bacterial type II secretion system protein F domain protein	group_4972			ATCC_10859_04452	B301D_04566	B728a_04571			HS191_00847
Bacterial type II secretion system protein F domain protein	group_13707						CC1557_04588
Bacterial type II secretion system protein F domain protein	group_13708						CC1557_04589
Bacterial type II secretion system protein I/J	group_7035		1448A_02309
Bacterial type II/III secretion system short domain protein	group_13063						CC1557_03239
Benzaldehyde dehydrogenase [NAD( )]	group_15050	xylC						DC3000_03053		ICMP_18708_03448	ICMP_18884_03450
Central core of the bacterial effector protein AvrPto	group_17292							DC3000_04161		ICMP_18708_04246	ICMP_18884_04248
DspF/AvrF protein	group_13416						CC1557_03972	DC3000_01442
Effector protein hopD2	group_15702	hopD2_2	1448A_05528					DC3000_04910
Effector protein HopM1	group_16665	hopM1		ATCC_10859_01213	B301D_01251			DC3000_01441		ICMP_18708_01390	ICMP_18884_01392
Effector protein hopW1-1		hopW1-1_1								ICMP_18708_02512	ICMP_18884_02515
Effector protein hopW1-1		hopW1-1_2	1448A_05527							ICMP_18708_05034	ICMP_18884_05036
Effector protein hopW1-1		hopW1-1_3	1448A_05591
Harpin HrpZ	group_5478	hrpZ	1448A_01353				CC1557_03966	DC3000_01448		ICMP_18708_01397	ICMP_18884_01399
Homoserine O-acetyltransferase	group_12008	metX_1					CC1557_01568
Homoserine/homoserine lactone efflux protein		rhtB_2		ATCC_10859_00090	B301D_00099	B728a_00093	CC1557_04950
Homoserine/homoserine lactone efflux protein	group_17357	rhtB_2		ATCC_10859_02608				DC3000_01286		ICMP_18708_04765	ICMP_18884_04767
Homoserine/homoserine lactone efflux protein	group_5243	rhtB_3					CC1557_04413		HS191_04499
Homoserine/homoserine lactone efflux protein		rhtB_4				B728a_04991
Homoserine/homoserine lactone efflux protein	group_11357	rhtB_1					CC1557_00054					UMAF0158_02950
HopJ type III effector protein	group_14446			1448A_01138				DC3000_01245
Hrp pili protein HrpA		hrpA_1	1448A_01352							ICMP_18708_00169	ICMP_18884_00169
Hrp pili protein HrpA	group_13411	hrpA_2					CC1557_03967
HrpE/YscL/FliH and V-type ATPase subunit E	group_6689		1448A_01357
HrpF protein	group_14511		1448A_01358					DC3000_01453		ICMP_18708_01402	ICMP_18884_01404
HrpJ-like domain protein	group_14521							DC3000_01469		ICMP_18708_01418	ICMP_18884_01420
HTH-type transcriptional regulator AcrR	group_15045	acrR_1						DC3000_03035
HTH-type transcriptional regulator CynR	group_11587	cynR_1					CC1557_00663
HTH-type transcriptional regulator TtgR	group_11110	ttgR_1				B728a_01849
HTH-type transcriptional regulator VirS	group_15349	virS_1						DC3000_03947		ICMP_18708_04087	ICMP_18884_04089
HTH-type transcriptional repressor AseR	group_11086	aseR				B728a_01559
Invasion protein InvA		invA_1	1448A_02676				CC1557_03946	DC3000_01468		ICMP_18708_01417	ICMP_18884_01419
L-ornithine 5-monooxygenase	group_5741	pvdA	1448A_02570				CC1557_02715	DC3000_03065		ICMP_18708_03460	ICMP_18884_03462
Modification methylase DpnIIA	group_17712	dpnM					CC1557_01808					UMAF0158_00278
Modification methylase DpnIIB	group_10052	dpnA		ATCC_10859_04269		B728a_02942
Modification methylase HpaII		hpaIIM				B728a_01482			HS191_04583	ICMP_18708_05166	ICMP_18884_05168
Ornithine aminotransferase	group_7990	rocD	1448A_04555
Ornithine aminotransferase 2		rocD2	1448A_02875									UMAF0158_00690
Pathogenicity factor	group_16667			ATCC_10859_01215			CC1557_03971	DC3000_01443	HS191_04047	ICMP_18708_01392	ICMP_18884_01394
Pesticin receptor precursor	group_208	fyuA_2		ATCC_10859_04880			CC1557_00270	DC3000_00365	HS191_04921
Pesticin receptor precursor	group_14897	fyuA_2						DC3000_02693		ICMP_18708_02876	ICMP_18884_02879
Pseudomonas avirulence D protein (AvrD)	group_16526									ICMP_18708_00730	ICMP_18884_00731
Putative type II secretion system protein F		gspF							HS191_04436	ICMP_18708_04977	ICMP_18884_04979
Toxin FitB		fitB_2						DC3000_02068		ICMP_18708_02096	ICMP_18884_02099
Toxin FitB		fitB_1	1448A_05647							ICMP_18708_00733	ICMP_18884_00734
Toxin FitB	group_7645	fitB_1	1448A_03549
Toxin MazF		mazF	1448A_05653
Toxin YoeB		yoeB						DC3000_00353		ICMP_18708_00385	ICMP_18884_00385
Type II secretion system protein D precursor		pulD_1					CC1557_03124
Type II secretion system protein D precursor	group_13034	xpsD					CC1557_03182
Type II secretion system protein D precursor		xcpQ	1448A_02315
Type II secretion system protein D precursor	group_8030	pulD_2	1448A_04680
Type II secretion system protein E	group_7042	epsE_3	1448A_02316
Type II secretion system protein F	group_7043	epsF_2	1448A_02317
Type II secretion system protein F	group_9596	epsF_1		ATCC_10859_00811
Type II secretion system protein G precursor		xcpT	1448A_02310
Type II secretion system protein J precursor		xcpW	1448A_02306
Type III secretion ATP synthase HrcN	group_13394	hrcN					CC1557_03948
Type III secretion needle MxiH like protein	group_14509							DC3000_01449		ICMP_18708_01398	ICMP_18884_01400
Type III secretion protein hrcQa		hrcQa	1448A_01368	ATCC_10859_01236	B301D_01276	B728a_01249	CC1557_03951	DC3000_01463	HS191_04026	ICMP_18708_01412	ICMP_18884_01414
Type III secretion protein HrcQb	group_10325	hrcQb	1448A_01367	ATCC_10859_01235	B301D_01275	B728a_01248	CC1557_03952	DC3000_01462	HS191_04027	ICMP_18708_01411	ICMP_18884_01413
Type III secretion system outer membrane protein SpiA precursor	group_6692	spiA	1448A_01360
type III secretion system protein	group_5480		1448A_02685					DC3000_01452		ICMP_18708_01401	ICMP_18884_01403
type III secretion system protein	group_16973									ICMP_18708_02936	ICMP_18884_02939
Type IV secretion system protein PtlF precursor		ptlF	1448A_05694				CC1557_05232		HS191_05295	ICMP_18708_06139	ICMP_18884_06138	UMAF0158_05135
Type IV secretion system protein virB1		virB1	1448A_05686				CC1557_05223		HS191_05287			UMAF0158_05127
Type IV secretion system protein virB1		virB1_2					CC1557_05271
Type IV secretion system protein virB10	group_3472		1448A_05695				CC1557_05233		HS191_05296	ICMP_18708_06140	ICMP_18884_06139	UMAF0158_05136
Type IV secretion system protein VirB11	group_1696		1448A_05696				CC1557_05234		HS191_05297	ICMP_18708_06141	ICMP_18884_06140	UMAF0158_05137
Type IV secretion system protein virB4		virB4	1448A_05688				CC1557_05226		HS191_05289			UMAF0158_05129
Type IV secretion system protein virB4		virB4_1	1448A_05656
Type IV secretion system protein virB4		virB4_2					CC1557_05274
Type IV secretion system protein virB4		virB4_3					CC1557_05276
Type IV secretion system protein virB5 precursor		virB5_1	1448A_05689					DC3000_00548	HS191_04742			UMAF0158_05130
Type IV secretion system protein virB5 precursor	group_13986	virB5_1					CC1557_05227
Type IV secretion system protein virB5 precursor	group_13987	virB5_2					CC1557_05277		HS191_05290
Type IV secretion system protein VirB6	group_12488	virB6					CC1557_02437	DC3000_00551
Type IV secretion system protein virB8		virB8	1448A_05693				CC1557_05231		HS191_05294	ICMP_18708_06138	ICMP_18884_06137	UMAF0158_05134
Type IV secretion system protein virB9 precursor		virB9	1448A_05658
Type VI secretion lipoprotein	group_5653							DC3000_02638		ICMP_18708_03610	ICMP_18884_03612
Tyrocidine synthase 3	group_12874	tycC_9					CC1557_02925
Tyrocidine synthase 3	group_12876	tycC_10					CC1557_02927
Tyrocidine synthase 3		tycC_11					CC1557_02928
VirB8 protein	group_8365		1448A_05657
VirK protein	group_17003									ICMP_18708_03056	ICMP_18884_03059
Virulence protein	group_5943		1448A_01668					DC3000_04043		ICMP_18708_04178	ICMP_18884_04180
Virulence regulon transcriptional activator VirF		virF			B301D_00974	B728a_00937		DC3000_02594		ICMP_18708_02706	ICMP_18884_02709	UMAF0158_00418
Virulence sensor protein BvgS precursor		bvgS_3						DC3000_02394		ICMP_18708_03798	ICMP_18884_03800
Virulence sensor protein BvgS precursor	group_13370	bvgS_2					CC1557_03877
Virulence sensor protein BvgS precursor	group_14800	bvgS_3						DC3000_02411
Virulence sensor protein BvgS precursor	group_6457	bvgS_1	1448A_00827	ATCC_10859_01324
Yop proteins translocation lipoprotein J precursor	group_14510	yscJ						DC3000_01450		ICMP_18708_01399	ICMP_18884_01401
Yop proteins translocation protein U		yscU_1						DC3000_01458		ICMP_18708_01407	ICMP_18884_01409
Yop proteins translocation protein U	group_6695	yscU_1	1448A_01363
Table reporting the genes found in the genomes used in the pangenome analysis and not present in strain 260-02. The first column reports the annotated gene functions. The second and third column report, when available, the group of genes detected by the ROARY software and the gene name/short name. The following columns report if the gene is present in the genome of A) P. savastanoi 1448A, AN CP00…
